# Supplementary material for: Competitive cocrystallization and its application in the separation of flavonoids
Source: IUCrJ. 2021 Jan 21;8(Pt 2):195–207. doi: 10.1107/S2052252520015997 (PMC7924225; doi:10.1107/S2052252520015997)
Supplement: Supplementary file 1 [file m-08-00195-sup1.cif]

 
data_I 
#==============================================================================

# PROCESSING SUMMARY (IUCr Office Use Only)

_journal_date_recd_electronic      2020-08-13
_journal_date_to_coeditor         ?
_journal_date_from_coeditor       ?
_journal_date_accepted     2020-12-08
_journal_date_printers_first      ?
_journal_date_printers_final      ?
_journal_date_proofs_out          ?
_journal_date_proofs_in           ?
_journal_coeditor_name            ?
_journal_coeditor_code      YC5023SUP1
_journal_coeditor_notes
; ?
;
_journal_paper_category      FA
_journal_techeditor_code      M201599
_iucr_compatibility_tag          ACTA95
_journal_techeditor_notes  
;
;
_journal_coden_ASTM               ?
_journal_name_full                ?
_journal_year                     ?
_journal_volume                   ?
_journal_issue                    ?
_journal_page_first               ?
_journal_page_last                ?
_journal_suppl_publ_number        ?
_journal_suppl_publ_pages         ?

#==============================================================================

 
_audit_creation_method            SHELXL-97 
_chemical_name_systematic 
; 
 ? 
; 
_chemical_name_common             ? 
_chemical_melting_point           ? 
_chemical_formula_moiety          ? 
_chemical_formula_sum 
 'C23 H20 N4 O10' 
_chemical_formula_weight          512.43 
 
loop_ 
 _atom_type_symbol 
 _atom_type_description 
 _atom_type_scat_dispersion_real 
 _atom_type_scat_dispersion_imag 
 _atom_type_scat_source 
 'C'  'C'   0.0033   0.0016 
 'International Tables Vol C Tables 4.2.6.8 and 6.1.1.4' 
 'H'  'H'   0.0000   0.0000 
 'International Tables Vol C Tables 4.2.6.8 and 6.1.1.4' 
 'N'  'N'   0.0061   0.0033 
 'International Tables Vol C Tables 4.2.6.8 and 6.1.1.4' 
 'O'  'O'   0.0106   0.0060 
 'International Tables Vol C Tables 4.2.6.8 and 6.1.1.4' 
 
_symmetry_cell_setting            Monoclinic
_symmetry_space_group_name_H-M    P21/N 
 
loop_ 
 _symmetry_equiv_pos_as_xyz 
 'x, y, z' 
 '-x+1/2, y+1/2, -z+1/2' 
 '-x, -y, -z' 
 'x-1/2, -y-1/2, z-1/2' 
 
_cell_length_a                    19.932(4) 
_cell_length_b                    4.4610(9) 
_cell_length_c                    24.275(5) 
_cell_angle_alpha                 90.00 
_cell_angle_beta                  97.73(3) 
_cell_angle_gamma                 90.00 
_cell_volume                      2138.8(7) 
_cell_formula_units_Z             4 
_cell_measurement_temperature     293(2) 
_cell_measurement_reflns_used     25 
_cell_measurement_theta_min       9 
_cell_measurement_theta_max       13 
 
_exptl_crystal_description        block 
_exptl_crystal_colour             ? 
_exptl_crystal_size_max           0.30 
_exptl_crystal_size_mid           0.20 
_exptl_crystal_size_min           0.10 
_exptl_crystal_density_meas       ? 
_exptl_crystal_density_diffrn     1.591 
_exptl_crystal_density_method     'not measured' 
_exptl_crystal_F_000              1064 
_exptl_absorpt_coefficient_mu     0.127 
_exptl_absorpt_correction_type    psi-scan 
_exptl_absorpt_correction_T_min   0.9628 
_exptl_absorpt_correction_T_max   0.9874 
_exptl_absorpt_process_details    ? 
 
_exptl_special_details 
; 
 ? 
; 
 
_diffrn_ambient_temperature       293(2) 
_diffrn_radiation_wavelength      0.71073 
_diffrn_radiation_type            MoK\a 
_diffrn_radiation_source          'fine-focus sealed tube' 
_diffrn_radiation_monochromator   graphite 
_diffrn_measurement_device_type   'Nonius CAD4' 
_diffrn_measurement_method        \w/2\q 
_diffrn_detector_area_resol_mean  ? 
_diffrn_standards_number          3 
_diffrn_standards_interval_count  200 
_diffrn_standards_interval_time   2h 
_diffrn_standards_decay_%         1 
_diffrn_reflns_number             4058 
_diffrn_reflns_av_R_equivalents   0.0856 
_diffrn_reflns_av_sigmaI/netI     0.0867 
_diffrn_reflns_limit_h_min        0 
_diffrn_reflns_limit_h_max        24 
_diffrn_reflns_limit_k_min        0 
_diffrn_reflns_limit_k_max        5 
_diffrn_reflns_limit_l_min        -29 
_diffrn_reflns_limit_l_max        29 
_diffrn_reflns_theta_min          1.24 
_diffrn_reflns_theta_max          25.39 
_reflns_number_total              3937 
_reflns_number_gt                 2032 
_reflns_threshold_expression      >2sigma(I) 
 
_computing_data_collection        ? 
_computing_cell_refinement        ? 
_computing_data_reduction         ? 
_computing_structure_solution     'SHELXS-97 (Sheldrick, 1990)' 
_computing_structure_refinement   'SHELXL-97 (Sheldrick, 1997)' 
_computing_molecular_graphics     ? 
_computing_publication_material   ? 
 
_refine_special_details 
; 
 Refinement of F^2^ against ALL reflections.  The weighted R-factor wR and 
 goodness of fit S are based on F^2^, conventional R-factors R are based 
 on F, with F set to zero for negative F^2^. The threshold expression of 
 F^2^ > 2sigma(F^2^) is used only for calculating R-factors(gt) etc. and is 
 not relevant to the choice of reflections for refinement.  R-factors based 
 on F^2^ are statistically about twice as large as those based on F, and R- 
 factors based on ALL data will be even larger. 
; 
 
_refine_ls_structure_factor_coef  Fsqd  
_refine_ls_matrix_type            full 
_refine_ls_weighting_scheme       calc  
_refine_ls_weighting_details 
 'calc w=1/[\s^2^(Fo^2^)+(0.0800P)^2^+0.0000P] where P=(Fo^2^+2Fc^2^)/3' 
_atom_sites_solution_primary      direct 
_atom_sites_solution_secondary    difmap 
_atom_sites_solution_hydrogens    geom 
_refine_ls_hydrogen_treatment     mixed 
_refine_ls_extinction_method      none 
_refine_ls_extinction_coef        ? 
_refine_ls_number_reflns          3937 
_refine_ls_number_parameters      340 
_refine_ls_number_restraints      0 
_refine_ls_R_factor_all           0.1382 
_refine_ls_R_factor_gt            0.0683 
_refine_ls_wR_factor_ref          0.1902 
_refine_ls_wR_factor_gt           0.1569 
_refine_ls_goodness_of_fit_ref    1.002 
_refine_ls_restrained_S_all       1.002 
_refine_ls_shift/su_max           0.000 
_refine_ls_shift/su_mean          0.000 
 
loop_ 
 _atom_site_label 
 _atom_site_type_symbol 
 _atom_site_fract_x 
 _atom_site_fract_y 
 _atom_site_fract_z 
 _atom_site_U_iso_or_equiv 
 _atom_site_adp_type 
 _atom_site_occupancy 
 _atom_site_symmetry_multiplicity 
 _atom_site_calc_flag 
 _atom_site_refinement_flags 
 _atom_site_disorder_assembly 
 _atom_site_disorder_group 
O1 O 0.24005(13) -0.0251(7) 0.21021(11) 0.0439(8) Uani 1 1 d . . . 
H1A H 0.2458 0.1143 0.2324 0.066 Uiso 1 1 calc R . . 
C1 C 0.1989(2) 0.2295(10) 0.12594(16) 0.0346(10) Uani 1 1 d . . . 
H1B H 0.2416 0.3115 0.1249 0.042 Uiso 1 1 calc R . . 
O2 O 0.11827(14) -0.2660(7) 0.21539(12) 0.0454(9) Uani 1 1 d . . . 
H2A H 0.0794 -0.3294 0.2130 0.068 Uiso 1 1 calc R . . 
C2 C 0.18722(19) 0.0429(10) 0.16901(17) 0.0324(10) Uani 1 1 d . . . 
C3 C 0.1241(2) -0.0819(10) 0.17170(17) 0.0347(10) Uani 1 1 d . . . 
O3 O 0.00813(14) -0.1258(8) 0.13641(13) 0.0500(9) Uani 1 1 d . . . 
H3A H -0.022(3) -0.010(12) 0.116(2) 0.075 Uiso 1 1 d . . . 
O4 O 0.06062(15) 0.3502(8) -0.02645(12) 0.0496(9) Uani 1 1 d . . . 
H4A H 0.051(2) 0.398(13) -0.061(2) 0.074 Uiso 1 1 d . . . 
C4 C 0.07099(19) -0.0062(10) 0.13145(17) 0.0348(10) Uani 1 1 d . . . 
O5 O 0.09707(14) 0.7455(8) -0.10056(12) 0.0493(9) Uani 1 1 d . . . 
C5 C 0.0815(2) 0.1727(10) 0.08705(17) 0.0364(11) Uani 1 1 d . . . 
H5A H 0.0459 0.2130 0.0592 0.044 Uiso 1 1 calc R . . 
O6 O 0.18609(16) 1.1164(8) -0.13110(13) 0.0597(10) Uani 1 1 d . . . 
H6A H 0.1514 1.0162 -0.1328 0.090 Uiso 1 1 calc R . . 
C6 C 0.1458(2) 0.2938(10) 0.08391(17) 0.0339(10) Uani 1 1 d . . . 
O7 O 0.38310(16) 1.3024(8) -0.00632(13) 0.0573(10) Uani 1 1 d . . . 
H7A H 0.3948 1.3113 0.0273 0.086 Uiso 1 1 calc R . . 
C7 C 0.1573(2) 0.4850(10) 0.03660(17) 0.0337(10) Uani 1 1 d . . . 
O8 O 0.21709(13) 0.6427(7) 0.04714(11) 0.0375(7) Uani 1 1 d . . . 
C8 C 0.1184(2) 0.5172(10) -0.01295(18) 0.0366(10) Uani 1 1 d . . . 
C9 C 0.1360(2) 0.7173(10) -0.05482(18) 0.0388(11) Uani 1 1 d . . . 
C10 C 0.1989(2) 0.8732(10) -0.04261(17) 0.0357(10) Uani 1 1 d . . . 
C11 C 0.2243(2) 1.0711(11) -0.08130(18) 0.0432(12) Uani 1 1 d . . . 
C12 C 0.2850(2) 1.2096(11) -0.06842(18) 0.0465(12) Uani 1 1 d . . . 
H12A H 0.3012 1.3373 -0.0939 0.056 Uiso 1 1 calc R . . 
C13 C 0.3226(2) 1.1586(11) -0.01670(18) 0.0420(11) Uani 1 1 d . . . 
C14 C 0.3002(2) 0.9670(10) 0.02247(18) 0.0405(11) Uani 1 1 d . . . 
H14A H 0.3258 0.9360 0.0570 0.049 Uiso 1 1 calc R . . 
C15 C 0.2387(2) 0.8254(10) 0.00821(17) 0.0334(10) Uani 1 1 d . . . 
N1 N 0.60580(17) 0.8344(9) 0.25364(14) 0.0400(9) Uani 1 1 d . . . 
N2 N 0.5320(2) 0.3646(9) 0.13587(15) 0.0459(10) Uani 1 1 d . . . 
N3 N 0.45027(16) 0.6237(9) 0.17879(14) 0.0403(9) Uani 1 1 d . . . 
N4 N 0.49613(17) 0.9405(9) 0.25674(14) 0.0419(10) Uani 1 1 d . . . 
O9 O 0.64635(16) 0.3873(8) 0.16757(14) 0.0596(10) Uani 1 1 d . . . 
O10 O 0.41918(17) 0.3278(9) 0.10437(13) 0.0646(11) Uani 1 1 d . . . 
C16 C 0.5609(2) 0.9887(11) 0.27863(18) 0.0442(11) Uani 1 1 d . . . 
H16A H 0.5733 1.1174 0.3084 0.053 Uiso 1 1 calc R . . 
C17 C 0.5681(2) 0.6716(10) 0.21180(17) 0.0373(10) Uani 1 1 d . . . 
C18 C 0.5885(2) 0.4691(11) 0.17178(19) 0.0451(12) Uani 1 1 d . . . 
C19 C 0.4649(2) 0.4341(11) 0.13792(18) 0.0459(12) Uani 1 1 d . . . 
C20 C 0.5020(2) 0.7439(10) 0.21513(17) 0.0373(11) Uani 1 1 d . . . 
C21 C 0.6797(2) 0.8561(13) 0.2646(2) 0.0600(15) Uani 1 1 d . . . 
H21A H 0.6923 0.9843 0.2961 0.090 Uiso 1 1 calc R . . 
H21B H 0.6967 0.9380 0.2327 0.090 Uiso 1 1 calc R . . 
H21C H 0.6986 0.6601 0.2724 0.090 Uiso 1 1 calc R . . 
C22 C 0.5460(3) 0.1651(12) 0.0898(2) 0.0637(15) Uani 1 1 d . . . 
H22A H 0.5041 0.1092 0.0679 0.096 Uiso 1 1 calc R . . 
H22B H 0.5691 -0.0116 0.1049 0.096 Uiso 1 1 calc R . . 
H22C H 0.5740 0.2689 0.0667 0.096 Uiso 1 1 calc R . . 
C23 C 0.3794(2) 0.7098(12) 0.18186(19) 0.0520(13) Uani 1 1 d . . . 
H23A H 0.3501 0.6061 0.1535 0.078 Uiso 1 1 calc R . . 
H23B H 0.3744 0.9221 0.1763 0.078 Uiso 1 1 calc R . . 
H23C H 0.3677 0.6573 0.2177 0.078 Uiso 1 1 calc R . . 
 
loop_ 
 _atom_site_aniso_label 
 _atom_site_aniso_U_11 
 _atom_site_aniso_U_22 
 _atom_site_aniso_U_33 
 _atom_site_aniso_U_23 
 _atom_site_aniso_U_13 
 _atom_site_aniso_U_12 
O1 0.0303(16) 0.054(2) 0.0441(17) -0.0010(16) -0.0066(13) -0.0011(16) 
C1 0.026(2) 0.033(3) 0.044(2) -0.003(2) 0.0052(19) -0.0002(19) 
O2 0.0321(17) 0.051(2) 0.0506(19) 0.0099(17) -0.0025(14) -0.0086(15) 
C2 0.025(2) 0.033(2) 0.039(2) -0.003(2) 0.0029(18) -0.0033(19) 
C3 0.034(2) 0.033(3) 0.038(2) 0.000(2) 0.0067(19) 0.002(2) 
O3 0.0292(17) 0.059(2) 0.059(2) 0.0167(18) -0.0030(15) -0.0101(16) 
O4 0.0416(18) 0.063(2) 0.0413(17) 0.0035(18) -0.0056(15) -0.0124(17) 
C4 0.024(2) 0.035(3) 0.045(2) -0.005(2) 0.0013(18) -0.001(2) 
O5 0.0346(17) 0.063(2) 0.0474(18) 0.0083(17) -0.0056(14) 0.0061(16) 
C5 0.029(2) 0.042(3) 0.037(2) 0.009(2) -0.0011(18) 0.003(2) 
O6 0.051(2) 0.075(3) 0.0498(19) 0.023(2) -0.0018(16) 0.0039(19) 
C6 0.030(2) 0.035(3) 0.036(2) 0.000(2) 0.0019(18) 0.000(2) 
O7 0.056(2) 0.070(3) 0.0478(19) -0.0014(19) 0.0124(16) -0.0235(19) 
C7 0.030(2) 0.032(2) 0.039(2) -0.003(2) 0.0027(19) 0.000(2) 
O8 0.0348(16) 0.0391(18) 0.0375(16) 0.0014(15) 0.0010(13) -0.0072(14) 
C8 0.029(2) 0.040(3) 0.042(2) -0.001(2) 0.0066(19) -0.002(2) 
C9 0.033(2) 0.040(3) 0.042(2) -0.005(2) -0.002(2) 0.010(2) 
C10 0.036(2) 0.033(3) 0.039(2) 0.002(2) 0.0054(19) 0.002(2) 
C11 0.041(3) 0.048(3) 0.042(3) 0.008(2) 0.010(2) 0.011(2) 
C12 0.051(3) 0.045(3) 0.046(3) 0.006(2) 0.015(2) -0.002(2) 
C13 0.040(3) 0.043(3) 0.043(3) 0.000(2) 0.008(2) -0.004(2) 
C14 0.038(3) 0.045(3) 0.039(2) -0.005(2) 0.005(2) -0.003(2) 
C15 0.035(2) 0.028(2) 0.038(2) -0.003(2) 0.0094(19) 0.002(2) 
N1 0.0293(19) 0.045(2) 0.046(2) -0.004(2) 0.0064(17) 0.0038(18) 
N2 0.056(3) 0.040(2) 0.044(2) -0.0074(19) 0.0151(19) -0.004(2) 
N3 0.0281(19) 0.048(2) 0.045(2) -0.005(2) 0.0038(16) 0.0000(18) 
N4 0.031(2) 0.052(3) 0.043(2) -0.009(2) 0.0054(17) 0.0052(19) 
O9 0.049(2) 0.067(3) 0.068(2) -0.002(2) 0.0267(18) 0.0106(19) 
O10 0.062(2) 0.082(3) 0.048(2) -0.013(2) 0.0024(17) -0.025(2) 
C16 0.041(3) 0.047(3) 0.044(3) -0.007(2) 0.003(2) -0.002(2) 
C17 0.037(2) 0.036(3) 0.040(2) -0.003(2) 0.007(2) 0.000(2) 
C18 0.049(3) 0.042(3) 0.048(3) 0.008(2) 0.017(2) -0.001(2) 
C19 0.050(3) 0.051(3) 0.038(3) -0.001(2) 0.008(2) -0.013(3) 
C20 0.032(2) 0.039(3) 0.044(2) 0.001(2) 0.012(2) 0.000(2) 
C21 0.032(3) 0.071(4) 0.075(4) -0.002(3) 0.000(2) -0.003(3) 
C22 0.089(4) 0.052(3) 0.054(3) -0.014(3) 0.024(3) -0.005(3) 
C23 0.032(2) 0.070(4) 0.054(3) 0.000(3) 0.005(2) -0.001(3) 
 
_geom_special_details 
; 
 All esds (except the esd in the dihedral angle between two l.s. planes) 
 are estimated using the full covariance matrix.  The cell esds are taken 
 into account individually in the estimation of esds in distances, angles 
 and torsion angles; correlations between esds in cell parameters are only 
 used when they are defined by crystal symmetry.  An approximate (isotropic) 
 treatment of cell esds is used for estimating esds involving l.s. planes. 
; 
 
loop_ 
 _geom_bond_atom_site_label_1 
 _geom_bond_atom_site_label_2 
 _geom_bond_distance 
 _geom_bond_site_symmetry_2 
 _geom_bond_publ_flag 
O1 C2 1.385(4) . ? 
O1 H1A 0.8200 . ? 
C1 C2 1.381(5) . ? 
C1 C6 1.398(5) . ? 
C1 H1B 0.9300 . ? 
O2 C3 1.359(5) . ? 
O2 H2A 0.8200 . ? 
C2 C3 1.385(5) . ? 
C3 C4 1.383(5) . ? 
O3 C4 1.382(5) . ? 
O3 H3A 0.89(5) . ? 
O4 C8 1.373(5) . ? 
O4 H4A 0.86(5) . ? 
C4 C5 1.380(6) . ? 
O5 C9 1.273(5) . ? 
C5 C6 1.401(5) . ? 
C5 H5A 0.9300 . ? 
O6 C11 1.355(5) . ? 
O6 H6A 0.8200 . ? 
C6 C7 1.473(6) . ? 
O7 C13 1.359(5) . ? 
O7 H7A 0.8200 . ? 
C7 C8 1.348(5) . ? 
C7 O8 1.379(5) . ? 
O8 C15 1.361(5) . ? 
C8 C9 1.432(6) . ? 
C9 C10 1.429(6) . ? 
C10 C15 1.391(5) . ? 
C10 C11 1.430(6) . ? 
C11 C12 1.356(6) . ? 
C12 C13 1.392(6) . ? 
C12 H12A 0.9300 . ? 
C13 C14 1.396(6) . ? 
C14 C15 1.380(5) . ? 
C14 H14A 0.9300 . ? 
N1 C16 1.338(5) . ? 
N1 C17 1.385(5) . ? 
N1 C21 1.465(5) . ? 
N2 C19 1.380(6) . ? 
N2 C18 1.407(6) . ? 
N2 C22 1.485(6) . ? 
N3 C19 1.365(6) . ? 
N3 C20 1.373(5) . ? 
N3 C23 1.475(5) . ? 
N4 C16 1.345(5) . ? 
N4 C20 1.355(5) . ? 
O9 C18 1.227(5) . ? 
O10 C19 1.233(5) . ? 
C16 H16A 0.9300 . ? 
C17 C20 1.369(5) . ? 
C17 C18 1.425(6) . ? 
C21 H21A 0.9600 . ? 
C21 H21B 0.9600 . ? 
C21 H21C 0.9600 . ? 
C22 H22A 0.9600 . ? 
C22 H22B 0.9600 . ? 
C22 H22C 0.9600 . ? 
C23 H23A 0.9600 . ? 
C23 H23B 0.9600 . ? 
C23 H23C 0.9600 . ? 
 
loop_ 
 _geom_angle_atom_site_label_1 
 _geom_angle_atom_site_label_2 
 _geom_angle_atom_site_label_3 
 _geom_angle 
 _geom_angle_site_symmetry_1 
 _geom_angle_site_symmetry_3 
 _geom_angle_publ_flag 
C2 O1 H1A 109.5 . . ? 
C2 C1 C6 119.2(4) . . ? 
C2 C1 H1B 120.4 . . ? 
C6 C1 H1B 120.4 . . ? 
C3 O2 H2A 109.5 . . ? 
C1 C2 O1 119.3(3) . . ? 
C1 C2 C3 121.7(4) . . ? 
O1 C2 C3 119.0(4) . . ? 
O2 C3 C4 124.1(4) . . ? 
O2 C3 C2 117.0(4) . . ? 
C4 C3 C2 118.9(4) . . ? 
C4 O3 H3A 107(3) . . ? 
C8 O4 H4A 99(4) . . ? 
C5 C4 O3 121.8(4) . . ? 
C5 C4 C3 120.7(4) . . ? 
O3 C4 C3 117.5(4) . . ? 
C4 C5 C6 120.1(4) . . ? 
C4 C5 H5A 119.9 . . ? 
C6 C5 H5A 119.9 . . ? 
C11 O6 H6A 109.5 . . ? 
C1 C6 C5 119.3(4) . . ? 
C1 C6 C7 120.4(4) . . ? 
C5 C6 C7 120.3(4) . . ? 
C13 O7 H7A 109.5 . . ? 
C8 C7 O8 119.4(4) . . ? 
C8 C7 C6 128.8(4) . . ? 
O8 C7 C6 111.8(3) . . ? 
C15 O8 C7 121.6(3) . . ? 
C7 C8 O4 121.2(4) . . ? 
C7 C8 C9 122.2(4) . . ? 
O4 C8 C9 116.5(4) . . ? 
O5 C9 C10 123.2(4) . . ? 
O5 C9 C8 120.1(4) . . ? 
C10 C9 C8 116.7(4) . . ? 
C15 C10 C9 119.3(4) . . ? 
C15 C10 C11 117.8(4) . . ? 
C9 C10 C11 122.8(4) . . ? 
O6 C11 C12 121.0(4) . . ? 
O6 C11 C10 118.2(4) . . ? 
C12 C11 C10 120.9(4) . . ? 
C11 C12 C13 119.3(4) . . ? 
C11 C12 H12A 120.4 . . ? 
C13 C12 H12A 120.4 . . ? 
O7 C13 C12 116.6(4) . . ? 
O7 C13 C14 121.3(4) . . ? 
C12 C13 C14 122.1(4) . . ? 
C15 C14 C13 117.6(4) . . ? 
C15 C14 H14A 121.2 . . ? 
C13 C14 H14A 121.2 . . ? 
O8 C15 C14 117.0(4) . . ? 
O8 C15 C10 120.7(4) . . ? 
C14 C15 C10 122.3(4) . . ? 
C16 N1 C17 105.8(3) . . ? 
C16 N1 C21 127.0(4) . . ? 
C17 N1 C21 126.9(4) . . ? 
C19 N2 C18 127.0(4) . . ? 
C19 N2 C22 116.3(4) . . ? 
C18 N2 C22 116.7(4) . . ? 
C19 N3 C20 119.6(4) . . ? 
C19 N3 C23 119.9(4) . . ? 
C20 N3 C23 120.5(4) . . ? 
C16 N4 C20 102.9(3) . . ? 
N1 C16 N4 113.8(4) . . ? 
N1 C16 H16A 123.1 . . ? 
N4 C16 H16A 123.1 . . ? 
C20 C17 N1 105.3(4) . . ? 
C20 C17 C18 123.6(4) . . ? 
N1 C17 C18 131.0(4) . . ? 
O9 C18 N2 122.2(4) . . ? 
O9 C18 C17 127.0(5) . . ? 
N2 C18 C17 110.8(4) . . ? 
O10 C19 N3 120.5(5) . . ? 
O10 C19 N2 121.6(5) . . ? 
N3 C19 N2 117.9(4) . . ? 
N4 C20 C17 112.2(4) . . ? 
N4 C20 N3 126.8(4) . . ? 
C17 C20 N3 121.1(4) . . ? 
N1 C21 H21A 109.5 . . ? 
N1 C21 H21B 109.5 . . ? 
H21A C21 H21B 109.5 . . ? 
N1 C21 H21C 109.5 . . ? 
H21A C21 H21C 109.5 . . ? 
H21B C21 H21C 109.5 . . ? 
N2 C22 H22A 109.5 . . ? 
N2 C22 H22B 109.5 . . ? 
H22A C22 H22B 109.5 . . ? 
N2 C22 H22C 109.5 . . ? 
H22A C22 H22C 109.5 . . ? 
H22B C22 H22C 109.5 . . ? 
N3 C23 H23A 109.5 . . ? 
N3 C23 H23B 109.5 . . ? 
H23A C23 H23B 109.5 . . ? 
N3 C23 H23C 109.5 . . ? 
H23A C23 H23C 109.5 . . ? 
H23B C23 H23C 109.5 . . ? 
 
loop_ 
 _geom_torsion_atom_site_label_1 
 _geom_torsion_atom_site_label_2 
 _geom_torsion_atom_site_label_3 
 _geom_torsion_atom_site_label_4 
 _geom_torsion 
 _geom_torsion_site_symmetry_1 
 _geom_torsion_site_symmetry_2 
 _geom_torsion_site_symmetry_3 
 _geom_torsion_site_symmetry_4 
 _geom_torsion_publ_flag 
C6 C1 C2 O1 178.9(4) . . . . ? 
C6 C1 C2 C3 -0.1(6) . . . . ? 
C1 C2 C3 O2 179.1(4) . . . . ? 
O1 C2 C3 O2 0.0(6) . . . . ? 
C1 C2 C3 C4 -2.9(6) . . . . ? 
O1 C2 C3 C4 178.0(4) . . . . ? 
O2 C3 C4 C5 -177.4(4) . . . . ? 
C2 C3 C4 C5 4.8(6) . . . . ? 
O2 C3 C4 O3 0.2(6) . . . . ? 
C2 C3 C4 O3 -177.7(4) . . . . ? 
O3 C4 C5 C6 179.0(4) . . . . ? 
C3 C4 C5 C6 -3.6(7) . . . . ? 
C2 C1 C6 C5 1.4(6) . . . . ? 
C2 C1 C6 C7 -178.2(4) . . . . ? 
C4 C5 C6 C1 0.5(6) . . . . ? 
C4 C5 C6 C7 -180.0(4) . . . . ? 
C1 C6 C7 C8 163.4(4) . . . . ? 
C5 C6 C7 C8 -16.1(7) . . . . ? 
C1 C6 C7 O8 -15.8(5) . . . . ? 
C5 C6 C7 O8 164.7(4) . . . . ? 
C8 C7 O8 C15 -1.5(6) . . . . ? 
C6 C7 O8 C15 177.7(3) . . . . ? 
O8 C7 C8 O4 175.9(4) . . . . ? 
C6 C7 C8 O4 -3.3(7) . . . . ? 
O8 C7 C8 C9 -1.9(6) . . . . ? 
C6 C7 C8 C9 179.0(4) . . . . ? 
C7 C8 C9 O5 -178.5(4) . . . . ? 
O4 C8 C9 O5 3.7(6) . . . . ? 
C7 C8 C9 C10 2.7(6) . . . . ? 
O4 C8 C9 C10 -175.1(4) . . . . ? 
O5 C9 C10 C15 -179.1(4) . . . . ? 
C8 C9 C10 C15 -0.3(6) . . . . ? 
O5 C9 C10 C11 -1.2(7) . . . . ? 
C8 C9 C10 C11 177.5(4) . . . . ? 
C15 C10 C11 O6 179.3(4) . . . . ? 
C9 C10 C11 O6 1.4(7) . . . . ? 
C15 C10 C11 C12 -0.7(7) . . . . ? 
C9 C10 C11 C12 -178.6(4) . . . . ? 
O6 C11 C12 C13 179.7(4) . . . . ? 
C10 C11 C12 C13 -0.3(7) . . . . ? 
C11 C12 C13 O7 179.7(4) . . . . ? 
C11 C12 C13 C14 0.4(7) . . . . ? 
O7 C13 C14 C15 -178.8(4) . . . . ? 
C12 C13 C14 C15 0.4(7) . . . . ? 
C7 O8 C15 C14 -178.4(4) . . . . ? 
C7 O8 C15 C10 4.0(6) . . . . ? 
C13 C14 C15 O8 -179.1(4) . . . . ? 
C13 C14 C15 C10 -1.4(6) . . . . ? 
C9 C10 C15 O8 -2.9(6) . . . . ? 
C11 C10 C15 O8 179.1(4) . . . . ? 
C9 C10 C15 C14 179.5(4) . . . . ? 
C11 C10 C15 C14 1.6(6) . . . . ? 
C17 N1 C16 N4 0.2(5) . . . . ? 
C21 N1 C16 N4 174.7(4) . . . . ? 
C20 N4 C16 N1 -0.4(5) . . . . ? 
C16 N1 C17 C20 0.1(5) . . . . ? 
C21 N1 C17 C20 -174.4(4) . . . . ? 
C16 N1 C17 C18 179.8(5) . . . . ? 
C21 N1 C17 C18 5.3(8) . . . . ? 
C19 N2 C18 O9 177.8(4) . . . . ? 
C22 N2 C18 O9 -4.1(7) . . . . ? 
C19 N2 C18 C17 -1.6(6) . . . . ? 
C22 N2 C18 C17 176.4(4) . . . . ? 
C20 C17 C18 O9 -177.5(5) . . . . ? 
N1 C17 C18 O9 2.8(8) . . . . ? 
C20 C17 C18 N2 1.9(6) . . . . ? 
N1 C17 C18 N2 -177.8(4) . . . . ? 
C20 N3 C19 O10 -178.8(4) . . . . ? 
C23 N3 C19 O10 -1.9(7) . . . . ? 
C20 N3 C19 N2 1.7(6) . . . . ? 
C23 N3 C19 N2 178.6(4) . . . . ? 
C18 N2 C19 O10 -179.6(4) . . . . ? 
C22 N2 C19 O10 2.4(7) . . . . ? 
C18 N2 C19 N3 -0.1(7) . . . . ? 
C22 N2 C19 N3 -178.2(4) . . . . ? 
C16 N4 C20 C17 0.4(5) . . . . ? 
C16 N4 C20 N3 -179.1(4) . . . . ? 
N1 C17 C20 N4 -0.4(5) . . . . ? 
C18 C17 C20 N4 179.9(4) . . . . ? 
N1 C17 C20 N3 179.2(4) . . . . ? 
C18 C17 C20 N3 -0.5(7) . . . . ? 
C19 N3 C20 N4 178.1(4) . . . . ? 
C23 N3 C20 N4 1.2(7) . . . . ? 
C19 N3 C20 C17 -1.4(6) . . . . ? 
C23 N3 C20 C17 -178.3(4) . . . . ? 
 
_diffrn_measured_fraction_theta_max    0.998 
_diffrn_reflns_theta_full              25.39 
_diffrn_measured_fraction_theta_full   0.998 
_refine_diff_density_max    0.305 
_refine_diff_density_min   -0.326 
_refine_diff_density_rms    0.064 
